# Supplementary material for: The HN protein of Newcastle disease virus induces cell apoptosis through the induction of lysosomal membrane permeabilization
Source: PLoS Pathog. 2024 Feb 14;20(2):e1011981. doi: 10.1371/journal.ppat.1011981 (PMC10866534; doi:10.1371/journal.ppat.1011981)
Supplement: S1 Table — (XLSX) [file ppat.1011981.s008.xlsx]

## Sheet: Sheet1
Table S1. Primers for plasmids construction
Plasmids	Forward primer（5'-3'）	Reverse primer（5'-3'）
pCA-NP-Flag	gatgacgacgataaggaattcATGTCTTCCGTATTCGACGAATACG	attaagatctgctagctcgagTCAATACCCCCAGTCGGTGTC
pCA-P-Flag	gatgacgacgataaggaattcATGGCCACCTTTACAGATGCG	attaagatctgctagctcgagTCAGCCATTCAGCGCAAGG
pCA-M-Flag	gatgacgacgataaggaattcATGGACTCATCCAGGACAATCG	attaagatctgctagctcgagTCATGGCGATTCGGGGAA
pCA-F-Flag	gatgacgacgataaggaattcATGGGCTCCAGATCTTCTACCA	attaagatctgctagctcgagTCATATTTTTGTAGTGGCTCTCATCTG
pCA-HN-Flag	gatgacgacgataaggaattcATGGACCGTGCAGTTAGCAGA	attaagatctgctagctcgagTTAAACCCCATCATTCTTGAGAATC
pCA-L-Flag	gatgacgacgataaggaattcATGGCAAGCTCCGGTCCC	attaagatctgctagctcgagTTAAGAGTTATCGTTACTGTAATATCCCTTG
pCA-V-Flag	gatgacgacgataaggaattcATGGCCACCTTTACAGATGCG	attaagatctgctagctcgagTTACTTACCCTCTGTGATAACGCCT
pCA-W-Flag	gatgacgacgataaggaattcATGGCCACCTTTACAGATGCG	attaagatctgctagctcgagTTACACCAGCTGATAGTTGTGACTCC
pCA-huLAMP1	catcattttggcaaagaattcATGGCGGCCCCCGGCAGC	cgacttaagatcgatgcggccgcCTAGATAGTCTGGTAGCCTGCGTG
pCA-huLAMP2	catcattttggcaaagaattcATGGTGTGCTTCCGCCTCT	catcattttggcaaagaattcATGGTGTGCTTCCGCCTCT
pCA-chLAMP1-His	catcattttggcaaagaattcATGGCGCGGGCGCTGCTC	cttaagatcgatgcggccgcTTAATGGTGATGGTGATGATGAATGGTTTGGTACCCAG
pCA-chLAMP2-Flag	catcattttggcaaagaattcATGTCGACGCTGTTGCCG	cttaagatcgatgcggccgcTCACTTGTCATCGTCGTCCTTGTAATCCAAAGTTTGATATCCAGCAT
pCA-chLAMP3-His	catcattttggcaaagaattcATGGGAAGGAGCAAATCACACT	cgacttaagatcgatgcggccgcTCAATGGTGATGGTGATGATGATACGTTCGTACCCTCTGTAGG
pCA-chLIMP II-Flag	catcattttggcaaagaattcATGAGGTCGCTGTGTCTCGTCA	cgacttaagatcgatgcggccgcCTACTTGTCATCGTCGTCCTTGTAATCTGTCCTGATGAGCGGGG
pCA-chLAPTM5-HA	catcattttggcaaagaattcATGACTGCCCAAACCAAACCC	cgacttaagatcgatgcggccgcTTAAGCGTAGTCTGGGACGTCGTATGGGTAGACTGCTACATAGGGCGGTG
pCA-La Sota-HN	gatgacgacgataaggaattcATGGACCGCGCCGTTAGC	attaagatctgctagctcgagTAGCCAGACCTGGCTTCTCTAA
pCA-LX-HN	gatgacgacgataaggaattcATGGCGCCTAGTTTTCCGG	attaagatctgctagctcgagCTAAACTCCCCGAATAGGGTATTG
pCA-Mukteswar-HN	gatgacgacgataaggaattcATGGACAGCGCAGTTAGCCA	attaagatctgctagctcgagTTAAACCCCACCATCCTTGAGA
pCA-JS/07/04/Pi-HN	gatgacgacgataaggaattcATGGACCATGCAGTCAGCAAA	attaagatctgctagctcgagTTAAACCCTATCATCCTTTAGAATCTCA
pCA-F48E8-HN	gatgacgacgataaggaattcATGGACCGTGTAGTTAGCCAAGTT	attaagatctgctagctcgagTTAAATCCCATCATCCTTGAGAATC
pCA-Kuwait256-HN	gatgacgacgataaggaattcATGTCGTCCGTCTTCGACGA	attaagatctgctagctcgagTCAGTACCCCCAGTCGGTGTC
pCA-HN R174A-Flag	GTTGCACTGCCATACCCTCATTCGACATA	AGGGTATGGCAGTGCAACCTGATCCTGTAG
pCA-HN I175L-Flag	GCACTCGGCTTCCCTCATTCGACATAAGTG	AATGAGGGAAGCCGAGTGCAACCTGATCCTG
pCA-HN E258D-Flag	CAGAGACTGATGAAGAAGATTATAGTTCAG	TCTTCTTCATCAGTCTCTGTGATTTTAGAGC
pCA-HN Y299A-Flag	GGTGGCAAATGCCCCAGGAGTGGG	CTGGGGCATTTGCCACCCAATCTTTA
pCA-HN E401D-Flag	GGGGCCGATGGCAGAGTTCTCAC	TCTGCCATCGGCCCCCATGAGTGTGA
pCA-HN R416A-Flag	GTACCAGGCCGGGTCTTCATATTTCT	AAGACCCGGCCTGGTACAAGAAATGA
pCA-HN R498A-Flag	GACAAGCAGCCCTTAACCCTGTATCT	GGTTAAGGGCTGCTTGTCCATCATCA
pCA-HN E547D-Flag	GCATTGCAGATATATCCAATACCCTCTTC	TTGGATATATCTGCAATGCTGAGGCAATATG
Note: Lowercase letters indicate regions that overlap with the vector, single underscore represents the added tag sequence, double underscore represents the mutation site.
