# Supplementary material for: The HN protein of Newcastle disease virus induces cell apoptosis through the induction of lysosomal membrane permeabilization
Source: PLoS Pathog. 2024 Feb 14;20(2):e1011981. doi: 10.1371/journal.ppat.1011981 (PMC10866534; doi:10.1371/journal.ppat.1011981)
Supplement: S2 Table — (XLSX) [file ppat.1011981.s009.xlsx]

## Sheet: Sheet1
Table S2. Sequence for siRNA
Targeted Gene	sense（5'-3'）	antisense（5'-3'）
CTSB	GGAUCUGCAUCCACACCAATT	UUGGUGUGGAUGCAGAUCCTT
	CCAAUAGCGAGAAGGACAUTT	AUGUCCUUCUCGCUAUUGGTT
	GGUUUCUGGUGGCCUCUAUTT	AUAGAGGCCACCAGAAACCTT
CTSD	GGAUCCACCACAAGUACAATT	UUGUACUUGUGGUGGAUCCTT
	GCACAGACUCCAAGUAUUATT	UAAUACUUGGAGUCUGUGCTT
	GCUGGAUCCACCACAAGUATT	UACUUGUGGUGGAUCCAGCTT
LAMP1	CCCAGGUCCACAUGAACAATT	UUGUUCAUGUGGACCUGGGTT
	GGUGGAAGGUGGCCAGUUUTT	AAACUGGCCACCUUCCACCTT
	GCAGGCUACCAGACUAUCUTT	AGAUAGUCUGGUAGCCUGCTT
LAMP2	GCUCGUUCUGGUCUGCCUATT	UAGGCAGACCAGAACGAGCTT
	CCUACAACACUGGUGAUAATT	UUAUCACCAGUGUUGUAGGTT
	GGAUAAGGUUGCUUCAGUUTT	AACUGAAGCAACCUUAUCCTT
Negtive Control	UUCUCCGAACGUGUCACGUTT	ACGUGACACGUUCGGAGAATT
Note: The underscore indicates the highest efficiency and the siRNA used in this study.
