# Supplementary material for: The HN protein of Newcastle disease virus induces cell apoptosis through the induction of lysosomal membrane permeabilization
Source: PLoS Pathog. 2024 Feb 14;20(2):e1011981. doi: 10.1371/journal.ppat.1011981 (PMC10866534; doi:10.1371/journal.ppat.1011981)
Supplement: S3 Table — (XLSX) [file ppat.1011981.s010.xlsx]

## Sheet: Sheet1
Table S3. Primers for qRT-PCR
Plasmids	Forward primer（5'-3'）	Reverse primer（5'-3'）
huLAMP1	TCTCAGTGAACTACGACACCA	AGTGTATGTCCTCTTCCAAAAGC
huLAMP2	TGGCAATGATACTTGTCTGCTG	ACGGAGCCATTAACCAAATACAT
huLAMP3	GCGTCCCTGGCCGTAATTT	TGCTTGCTTAGCTGGTTGCT
huLIMPII	GGCCGATGCTGCTTCTACA	GGCCGATGCTGCTTCTACA
huLAPTM5	GCGTCTTGTTGTTCATCGAGC	CGATCCTGAGGTAGCCCAT
huGAPDH	CTGCACCACCAACTGCTTAG	AGGTCCACCACTGACACGTT
chLAMP1	AGGCACGTATTGGCACAGAG	GAGGCAAGGACACAGGTTCC
chLAMP2	CCACTGTGACACACAACGGAA	GGTCCTTGTCTCCTAGCATCAG
chLAMP3	GGTGAGACCCACTCTGGCAC	CAGCACAGACTGCACCATCC
chLIMPII	CCACTAGAAGTGCTTCAAGGTG	CCATTGCAGTCACTGCAGGA
chLAPTM5	ATCTTCCACATGGTGATGAGCATT	TGACTTGTAGAGCAAGGAACGGGA
chGAPDH	GAGGGTAGTGAAGGCTGCTG	CACAACACGGTTGCTGTATC
